# Supplementary material for: In Silico Pleiotropy Analysis in KEGG Signaling Networks Using a Boolean Network Model
Source: Biomolecules. 2022 Aug 18;12(8):1139. doi: 10.3390/biom12081139 (PMC9406064; doi:10.3390/biom12081139)
Supplement: Supplementary file 1 [file biomolecules-12-01139-s001.zip]

Archive with 1 entries (1 files):
- biomolecules-1849293-supplementary.pdf
